# Supplementary material for: Identification of Key Genes and Pathways for Anaerobic Germination Tolerance in Rice Using Weighted Gene Co-Expression Network Analysis (WGCNA) in Association with Quantitative Trait Locus (QTL) Mapping
Source: Rice (N Y). 2024 May 31;17:37. doi: 10.1186/s12284-024-00714-y (PMC11143092; doi:10.1186/s12284-024-00714-y)
Supplement: Supplementary file 2 — Additional file 2. [file 12284_2024_714_MOESM2_ESM.xlsx]

## Sheet: Table S1
	Table S1. Contents of six major glycoconjugates in HD86 and NIP
		HD86-C(µg/g)	HD86-A(µg/g)	HD86(C-A)	NIP-C(µg/g)	NIP-A(µg/g)	NIP(C-A)
	D-Glucose	85.64	70.34	15.3	82.85	88.99	-6.14
	Fructose	104.09	78.63	25.46	99.09	97.62	1.47
	D-Galactose	74.04	61.06	12.98	71.64	77.2	-5.56
	Trehalose	0.78	0.74	0.04	0.76	0.73	0.03
	Maltose	1.62	1.72	-0.1	1.58	1.72	-0.14
	Sucrose	1.24	0.82	0.42	0.94	0.58	0.36
	Note: ‘A’ indicates anaerobic stress, ‘C’ indicates normal conditions.

## Sheet: Table S2
	Table S2. Sequencing information for the parental line transcriptomes
	Sample	Raw reads	Clean reads	Q30(%)	Mapped reads	Uniquely mapped reads
	HD86_A_1	41164896	37066602	93.45	33910522(91.49%)	33079302(97.55%)
	HD86_A_2	41181338	39040742	92.18	36334969(93.07%)	35389254(97.40%)
	HD86_A_3	38881644	36930208	93.18	34585551(93.65%)	33661725(97.33%)
	HD86_C_1	45891228	43427818	93.06	40740717(93.81%)	39400013(96.71%)
	HD86_C_2	41214236	39040176	93.3	36674230(93.94%)	35691694(97.32%)
	HD86_C_3	44179326	34234362	93.03	31674466(92.52%)	30676056(96.85%)
	NIP_A_1	43488576	40509554	92.63	39580831(97.71%)	38371014(96.94%)
	NIP_A_2	40184384	38272194	92.84	37454995(97.86%)	36370948(97.11%)
	NIP_A_3	40295294	38410230	92.79	37596428(97.88%)	36236218(96.38%)
	NIP_C_1	34002358	31247174	92.49	30555090(97.79%)	29346325(96.04%)
	NIP_C_2	40437170	37810826	92.14	36949391(97.72%)	35699783(96.62%)
	NIP_C_3	42683728	40648454	92.5	39784669(97.87%)	38517251(96.81%)
	Note: ‘A’ indicates anaerobic stress, ‘C’ indicates normal conditions.

## Sheet: Table S3
	Table S3. Sequencing information for the extreme differential progeny transcriptomes
	Sample	Raw reads	Clean reads	Q30(%)	Mapped reads	Uniquely mapped reads
	HR_A_1	47542910	46602842	95.61	44927397(96.40%)	43449181(96.71%)
	HR_A_2	47774616	46790550	95.44	44967871(96.10%)	43860149(97.54%)
	HR_A_3	46845416	45877286	95.6	44215725(96.38%)	43132579(97.55%)
	HR_C_1	48682530	47728072	95.43	45629419(95.60%)	44240136(96.96%)
	HR_C_2	49969372	49025002	95.53	47060100(95.99%)	45621092(96.94%)
	HR_C_3	49594166	48644602	95.68	46503782(95.60%)	45128802(97.04%)
	NHR_A_1	48562482	47499610	95.37	45488358(95.77%)	44263101(97.31%)
	NHR_A_2	46289508	45237706	95.39	43237649(95.58%)	42084313(97.33%)
	NHR_A_3	47073408	46040782	95.45	44115758(95.82%)	42938136(97.33%)
	NHR_C_1	47883728	46939162	95.31	44672125(95.17%)	43227632(96.77%)
	NHR_C_2	49497622	48442954	95.23	46333010(95.64%)	44991472(97.10%)
	NHR_C_3	47760982	46712840	95.24	44594762(95.47%)	43291970(97.08%)
	Note: ‘A’ indicates anaerobic stress, ‘C’ indicates normal conditions.

## Sheet: Table S4
	Table S4. Gene identification of consistent expression trends in parents and offspring
	Up-genes	Down-genes
	Os04g0398000	Os07g0601600
	Os04g0579700	Os03g0235000
	Os08g0528800	Os02g0720900
	Os02g0507100	Os07g0410700
	Os10g0451900	Os01g0727800
	Os01g0828100	Os01g0727840
	Os07g0440100	Os05g0507300
	Os03g0809000	Os12g0188500
	Os04g0387000	Os10g0150800
	Os07g0688700	Os06g0148100
	Os06g0256300	Os01g0110200
	Os11g0590900	Os03g0234900
	Os08g0128000	Os03g0818800
	Os06g0557100	Os04g0603000
	Os02g0537200	Os01g0257100
	Os12g0138100	Os01g0232200
	Os12g0138166	Os01g0695800
	Os10g0524400	Os02g0758800
	Os02g0683500	Os10g0562100
	Os08g0440100	Os07g0509800
	Os11g0546000	Os10g0160600
	Os01g0673500	Os05g0563000
	Os03g0843100	Os01g0857600
	Os04g0518200	Os05g0572000
	Os10g0451700	Os03g0265300
	Os01g0894300	Os03g0800000
	Os04g0650800	Os01g0963400
	Os05g0402700	Os01g0728100
	Os12g0123800	Os01g0232100
	Os11g0590400	Os03g0856300
	Os07g0109100	Os05g0215000
	Os09g0482740	Os06g0594100
	Os07g0509600	Os07g0176600
	Os09g0340400	Os05g0272800
	Os01g0763900	Os02g0653400
	Os09g0454900	Os08g0243500
	Os06g0582400	Os03g0833100
	Os05g0200400	Os06g0506200
	Os06g0158800	Os05g0190500
	Os04g0650600	Os10g0490900
	Os06g0174300	Os02g0819500
	Os04g0602500	Os03g0165300
	Os07g0673400	Os04g0518100
	Os01g0685200	Os03g0382100
	Os02g0273900	Os05g0195700
	Os03g0655100	Os05g0430700
	Os02g0162200	Os10g0442400
	Os09g0482800	Os02g0202000
	Os05g0108400	Os01g0952800
	Os02g0795900	Os02g0308800
	Os07g0104500	Os07g0418700
	Os09g0465400	Os05g0375400
	Os02g0264700	Os09g0497000
	Os03g0395700	Os11g0242600
	Os05g0548600	Os01g0262500
	Os06g0646000	Os02g0261000
	Os01g0152600	Os12g0137700
	Os01g0152687	Os07g0527000
	Os11g0120300	Os01g0375200
	Os09g0116600	Os01g0138900
	Os01g0937100	Os01g0878000
	Os11g0702200	Os02g0670900
	Os10g0464000	Os03g0249100
	Os02g0805100	Os04g0466600
	Os03g0654900	Os06g0730600
	Os01g0862800	Os03g0786100
	Os09g0536700	Os06g0301400
	Os06g0531000	Os03g0832800
	Os02g0511600	Os08g0515700
	Os07g0673900	Os10g0132300
	Os01g0744200	Os02g0273900
	Os10g0572300	Os01g0753400
	Os07g0673801	Os03g0208500
	Os07g0684100	Os02g0623300
	Os02g0820300	Os07g0418600
	Os05g0477600	Os04g0579200
	Os12g0128000	Os01g0237100
	Os12g0177800	Os09g0551600
	Os02g0249300	Os10g0417800
	Os12g0244500	Os05g0449600
	Os02g0830000	Os10g0571900
	Os04g0680400	Os09g0106700
	Os08g0365800	Os02g0532500
	Os03g0601100	Os06g0567900
	Os12g0128200	Os01g0595201
	Os05g0215700	Os05g0562800
	Os10g0507000	Os10g0515900
	Os03g0689833	Os02g0486500
	Os03g0689866	Os02g0526000
	Os05g0112800	Os05g0140100
	Os04g0533500	Os06g0185100
	Os10g0390500	Os07g0142000
	Os01g0716300	Os01g0516200
	Os02g0595900	Os05g0130300
	Os01g0134500	Os02g0614600
	Os02g0477300	Os07g0644700
	Os02g0501350	Os01g0638600
	Os09g0396900	Os05g0305900
	Os03g0368000	Os12g0274700
	Os02g0162200	Os04g0353600
	Os07g0251200	Os08g0557900
	Os02g0477100	Os02g0834700
	Os09g0526600	Os01g0910400
	Os04g0549600	Os03g0748700
	Os07g0153000	Os05g0426000
	Os02g0830200	Os11g0449600
	Os08g0118800	Os01g0217000
	Os03g0857000	Os04g0640700
	Os07g0137600	Os06g0609500
	Os02g0313450	Os10g0347800
	Os03g0725200	Os11g0141333
	Os05g0430800	Os04g0472500
	Os09g0439800	Os10g0528100
	Os08g0465700	Os01g0941800
	Os03g0301400	Os03g0245200
	Os02g0557800	Os03g0852400
	Os05g0563550	Os05g0594500
	Os03g0102500	Os06g0244000
	Os03g0673400	Os04g0359100
	Os03g0856700	Os11g0291450
	Os05g0594200	Os11g0291500
	Os06g0556300	Os03g0734500
	Os09g0111950	Os02g0531600
	Os09g0112100	Os03g0261100
	Os05g0450300	Os08g0471800
	Os04g0596500	Os11g0167800
	Os04g0432300	Os06g0697000
	Os08g0402500	Os12g0443500
	Os09g0547100	Os04g0227500
	Os03g0582000	Os07g0684000
	Os09g0317700	Os07g0689600
	Os05g0104200	Os07g0142600
	Os03g0150800	Os10g0390600
	Os06g0226950	Os01g0716200
	Os04g0596900	Os05g0435800
	Os01g0348000	Os05g0472200
	Os09g0551500	Os07g0565800
	Os04g0447900	Os08g0445000
	Os08g0525500	Os01g0849000
	Os09g0546200	Os02g0302700
	Os03g0651700	Os01g0931600
	Os10g0366400	Os04g0533500
	Os05g0515900	Os03g0829100
	Os10g0579800	Os07g0105000
	Os06g0346201	Os07g0518500
	Os02g0227100	Os11g0266500
	Os05g0359833	Os08g0566900
	Os06g0724900	Os03g0710000
	Os01g0915000	Os01g0615500
	Os09g0546100	Os01g0371200
	Os10g0396300	Os01g0848900
	Os03g0735300	Os11g0125900
	Os09g0464300	Os01g0942300
	Os10g0396100	Os12g0563600
	Os06g0725000	Os02g0805500
	Os08g0108500	Os03g0235700
	Os08g0196200	Os02g0640100
	Os08g0534350	Os05g0268500
	Os04g0607175	Os06g0278000
	Os04g0607200	Os05g0516700
	Os10g0520700	Os01g0287600
	Os01g0241000	Os01g0819150
	Os07g0561800	Os01g0819200
	Os04g0448100	Os10g0334500
	Os08g0434632	Os10g0150700
	Os02g0699300	Os05g0231700
	Os01g0915401	Os01g0833150
	Os10g0404900	Os01g0833200
	Os06g0725100	Os11g0621500
	Os05g0162500	Os04g0243700
	Os04g0589700	Os11g0131100
	Os01g0176100	Os06g0713800
	Os06g0232300	Os01g0925700
	Os03g0769700	Os11g0503900
	Os03g0290900	Os03g0117100
	Os06g0194900	Os08g0335600
	Os06g0195150	Os02g0212400
	Os04g0403900	Os04g0305700
	Os03g0175200	Os02g0136900
	Os01g0560000	Os06g0573600
	Os07g0585600	Os11g0454300
	Os01g0546900	Os03g0235900
	Os03g0780800	Os06g0153000
	Os08g0446301	Os07g0668300
	Os08g0446400	Os04g0656500
	Os01g0947000	Os04g0522800
	Os09g0334600	Os04g0330200
	Os10g0471100	Os05g0278500
	Os03g0769500	Os10g0150400
	Os03g0415500	Os10g0180000
	Os03g0780600	Os05g0356700
	Os11g0150632	Os11g0115100
	Os02g0242900	Os11g0157200
	Os01g0560200	Os05g0141000
	Os02g0520100	Os10g0122000
	Os03g0805400	Os03g0250000
	Os01g0813100	Os01g0727600
	Os08g0429800	Os01g0727700
	Os04g0685500	Os08g0366000
	Os05g0209500	Os10g0557900
	Os04g0443700	Os12g0152100
	Os06g0640800	Os07g0142900
	Os09g0334800	Os10g0150600
	Os03g0324900	Os05g0497675
	Os04g0597300	Os01g0172100
	Os10g0511200	Os04g0550600
	Os10g0511250	Os04g0534000
	Os02g0573500	Os08g0558300
	Os09g0242800	Os09g0412300
	Os02g0730000	Os11g0135000
	Os02g0694100	Os06g0216700
	Os01g0166300	Os10g0545500
	Os01g0166400	Os03g0558700
	Os03g0429000	Os12g0409700
	Os11g0702100	Os06g0316000
	Os08g0504800	Os01g0633100
	Os01g0876800	Os04g0447800
	Os05g0166900	Os04g0666800
	Os02g0646200	Os06g0666400
	Os09g0547000	Os05g0149400
	Os06g0142400	Os08g0511400
	Os03g0758500	Os08g0148200
	Os05g0145000	Os08g0148267
	Os02g0791400	Os04g0589900
	Os02g0825500	Os04g0544200
	Os06g0714800	Os01g0946600
	Os12g0156500	Os10g0520900
	Os12g0197100	Os08g0207500
	Os06g0184400	Os02g0764100
	Os09g0546900	Os02g0658200
	Os10g0437900	Os12g0454800
	Os07g0621100	Os02g0715000
	Os09g0444500	Os01g0109750
	Os02g0825650	Os04g0689300
	Os06g0142300	Os01g0930800
	Os06g0198700	Os11g0290600
	Os03g0857750	Os02g0254550
	Os01g0585100	Os05g0149300
	Os05g0435400	Os06g0109200
	Os01g0211600	Os03g0721300
	Os07g0556300	Os08g0171700
	Os07g0133500	Os08g0562800
	Os09g0444500	Os02g0113300
	Os01g0185500	Os01g0143900
	Os01g0720700	Os02g0128000
	Os06g0142350	Os05g0510600
	Os04g0194000	Os03g0291200
	Os02g0454500	Os06g0699600
	Os09g0459900	Os09g0536400
	Os06g0592500	Os05g0407200
	Os09g0469950	Os06g0666600
	Os09g0470000	Os06g0109300
	Os03g0336100	Os07g0147900
	Os10g0437500	Os03g0180800
	Os01g0185200	Os02g0151300
	Os11g0517200	Os01g0190000
	Os02g0519700	Os03g0157400
	Os06g0168901	Os11g0708100
	Os04g0612700	Os03g0281201
	Os10g0361000	Os04g0344400
	Os01g0313300	Os03g0815200
	Os04g0685000	Os04g0179700
	Os07g0602600	Os03g0229600
	Os07g0639900	Os03g0429800
	Os05g0175800	Os06g0699700
	Os02g0516400	Os04g0191400
	Os06g0549900	Os07g0645000
	Os09g0444700	Os04g0360500
	Os07g0209700	Os01g0286900
	Os04g0303100	Os12g0291100
	Os02g0682300	Os12g0291400
	Os08g0505001	Os12g0508200
	Os02g0282600	Os01g0872300
	Os02g0506100	Os01g0872400
	Os02g0568200	Os01g0195400
	Os09g0418000	Os03g0735000
	Os08g0157700	Os12g0156866
	Os03g0619700	Os05g0515500
	Os08g0553750	Os07g0679300
	Os11g0213500	Os01g0638000
	Os10g0452100	Os05g0355900
	Os10g0452300	Os03g0113000
	Os07g0197100	Os09g0325700
	Os03g0321100	Os03g0245700
	Os06g0220600	Os07g0148200
	Os02g0577900	Os08g0558900
	Os05g0194900	Os10g0497300
	Os06g0282000	Os03g0744700
	Os03g0131100	Os02g0780550
	Os03g0610400	Os03g0852800
	Os03g0321000	Os05g0593900
	Os03g0596600	Os01g0957600
	Os07g0578800	Os04g0179200
	Os07g0578866	Os05g0121700
	Os02g0456800	Os03g0624600
	Os01g0221300	Os09g0422500
	Os11g0701500	Os11g0134700
	Os05g0549800	Os05g0460800
	Os10g0427900	Os03g0720800
	Os07g0530600	Os02g0646500
	Os08g0120500	Os02g0658000
	Os05g0387300	Os04g0422000
	Os12g0163700	Os05g0230700
	Os03g0225700	Os04g0461800
	Os08g0468100	Os01g0266600
	Os11g0701400	Os05g0350900
	Os01g0966400	Os05g0578100
	Os01g0710100	Os04g0326201
	Os11g0588600	Os03g0186600
	Os01g0598200	Os09g0416900
	Os01g0604500	Os10g0533150
	Os04g0610700	Os05g0515600
	Os01g0236000	Os02g0775600
	Os04g0531900	Os01g0215500
	Os11g0155600	Os03g0725800
	Os03g0562200	Os02g0328300
	Os11g0145100	Os02g0720600
	Os01g0151900	Os11g0176300
	Os09g0513600	Os09g0542100
	Os01g0818400	Os03g0439700
	Os02g0109400	Os05g0153300
	Os02g0109501	Os05g0365600
	Os01g0627500	Os03g0341300
	Os01g0514600	Os04g0497700
	Os03g0199500	Os10g0447900
	Os08g0139000	Os02g0759400
	Os02g0191800	Os07g0464700
	Os05g0217000	Os06g0639800
	Os11g0118300	Os04g0311400
	Os02g0654600	Os01g0348600
	Os02g0134300	Os01g0128100
	Os11g0701000	Os07g0510400
	Os02g0636600	Os01g0962700
	Os08g0505900	Os06g0475500
	Os02g0818500	Os11g0109500
	Os02g0794600	Os03g0791700
	Os10g0142500	Os03g0792050
	Os04g0625600	Os10g0566400
	Os05g0104700	Os08g0375400
	Os11g0700900	Os01g0763200
	Os11g0652100	Os11g0172350
	Os07g0676800	Os03g0641500
	Os08g0452900	Os07g0148600
	Os04g0516300	Os06g0567200
	Os02g0251800	Os01g0904200
	Os01g0276700	Os03g0857900
	Os04g0481800	Os01g0837600
	Os10g0401000	Os09g0514200
	Os04g0454600	Os07g0571500
	Os01g0514000	Os01g0695700
	Os08g0342400	Os04g0564700
	Os02g0527900	Os01g0507300
	Os01g0127200	Os02g0704000
	Os08g0462300	Os04g0637000
	Os03g0573750	Os03g0214400
	Os04g0559400	Os01g0610300
	Os03g0787100	Os03g0181800
	Os10g0573700	Os03g0265900
	Os10g0573800	Os07g0598000
	Os02g0809100	Os01g0893400
	Os03g0103300	Os02g0215700
	Os10g0161400	Os03g0775700
	Os03g0236200	Os03g0341600
	Os06g0713000	Os08g0138200
	Os01g0266400	Os09g0433800
	Os04g0375900	Os08g0162800
	Os01g0546000	Os02g0810900
	Os03g0711650	Os10g0200700
	Os03g0369800	Os05g0543600
	Os04g0460300	Os05g0502000
	Os12g0249900	Os02g0589700
	Os02g0125200	Os03g0758300
	Os04g0621100	Os06g0480000
	Os02g0289700	Os11g0109700
	Os03g0839800	Os07g0208900
	Os08g0345700	Os01g0357200
	Os11g0594600	Os06g0625500
	Os07g0141100	Os08g0510900
	Os04g0358000	Os04g0167800
	Os03g0711600	Os04g0416700
	Os03g0721900	Os01g0621200
	Os01g0812050	Os08g0489300
	Os01g0147900	Os10g0550900
	Os07g0548800	Os01g0757800
	Os09g0416600	Os08g0157500
	Os12g0153600	Os04g0528800
	Os04g0531400	Os05g0304900
	Os09g0356100	Os05g0305000
	Os06g0707800	Os03g0291800
	Os03g0830200	Os06g0320000
	Os05g0342900	Os09g0542600
	Os06g0661500	Os08g0240000
	Os09g0541600	Os04g0544100
	Os03g0187400	Os11g0549620
	Os03g0177000	Os02g0562700
	Os02g0828900	Os03g0291500
	Os01g0806400	Os02g0614500
	Os12g0153700	Os04g0627400
	Os08g0535000	Os03g0204100
	Os07g0249900	Os07g0616500
	Os11g0488900	Os03g0416200
	Os06g0103900	Os03g0416350
	Os03g0336200	Os07g0631300
	Os01g0546400	Os08g0249200
	Os09g0518800	Os05g0210600
	Os04g0352200	Os03g0292200
	Os04g0679400	Os05g0493100
	Os03g0602300	Os03g0857400
	Os01g0812200	Os06g0656300
	Os10g0516400	Os06g0671000
	Os01g0194600	Os03g0198500
	Os06g0703200	Os01g0621600
	Os02g0587000	Os04g0368800
	Os07g0227400	Os08g0249100
	Os08g0494200	Os06g0593200
	Os08g0494350	Os06g0108900
	Os04g0430600	Os09g0502900
	Os06g0712700	Os01g0935600
	Os09g0495500	Os08g0434100
	Os06g0162500	Os07g0409200
	Os04g0495300	Os03g0844600
	Os03g0844850	Os04g0402500
	Os01g0956700	Os06g0703300
	Os05g0525900	Os07g0282300
	Os11g0701900	Os01g0672100
	Os03g0175800	Os09g0127300
	Os07g0151800	Os08g0375900
	Os02g0114800	Os07g0516600
	Os03g0369000	Os07g0282401
	Os07g0573900	Os11g0129200
	Os08g0452500	Os12g0125000
	Os10g0545800	Os03g0726200
	Os06g0136900	Os02g0158500
	Os11g0145200	Os03g0209800
	Os02g0586800	Os07g0282500
	Os06g0660800	Os09g0270700
	Os11g0572800	Os01g0700100
	Os04g0486900	Os05g0517500
	Os02g0596700	Os06g0254700
	Os03g0369600	Os02g0823300
	Os09g0115900	Os01g0919700
	Os01g0832100	Os04g0532100
	Os06g0142200	Os11g0432400
	Os01g0841600	Os11g0109000
	Os11g0146000	Os03g0251000
	Os04g0223500	Os10g0534900
	Os05g0114100	Os10g0165300
	Os09g0284400	Os04g0569100
	Os11g0139700	Os06g0146400
	Os07g0227300	Os06g0696500
	Os09g0123500	Os06g0696566
	Os02g0478050	Os05g0426400
	Os12g0113700	Os09g0279400
	Os08g0494300	Os08g0114250
	Os04g0594000	Os08g0114300
	Os01g0170800	Os04g0465600
	Os06g0104300	Os07g0530400
	Os05g0370900	Os12g0514000
	Os02g0804800	Os04g0649500
	Os09g0328800	Os11g0508600
	Os03g0257000	Os02g0177600
	Os04g0559550	Os12g0448900
	Os08g0545500	Os06g0123000
	Os01g0730700	Os01g0113700
	Os01g0835800	Os07g0553700
	Os05g0473000	Os11g0104400
	Os11g0149900	Os01g0382400
	Os03g0293500	Os04g0129900
	Os09g0420700	Os06g0494400
	Os11g0655900	Os04g0396500
	Os02g0255900	Os08g0441500
	Os05g0370900	Os02g0823700
	Os08g0512700	Os04g0491700
	Os05g0135200	Os01g0127700
	Os02g0609200	Os10g0161800
	Os08g0545500	Os04g0541700
	Os06g0236900	Os01g0951400
	Os01g0165600	Os05g0267100
	Os02g0533800	Os02g0637000
	Os03g0172100	Os03g0739700
	Os07g0588900	Os03g0209500
	Os06g0565300	Os05g0119300
	Os01g0550600	Os01g0842400
	Os02g0138000	Os01g0866400
	Os09g0447500	Os01g0276900
	Os10g0493300	Os07g0108200
	Os02g0533700	Os09g0469300
	Os05g0554500	Os11g0241700
	Os01g0559000	Os03g0374400
	Os09g0447300	Os07g0503500
	Os03g0407100	Os02g0202900
	Os04g0645600	Os07g0201800
	Os12g0158700	Os07g0232800
	Os09g0545300	Os01g0876300
	Os03g0157900	Os01g0151700
	Os02g0120100	Os09g0487200
	Os02g0689000	Os10g0534400
	Os01g0704100	Os04g0442200
	Os04g0655400	Os02g0207500
	Os04g0201900	Os02g0616100
	Os05g0595000	Os02g0625500
	Os06g0141600	Os07g0687900
	Os07g0605350	Os08g0478700
	Os04g0692800	Os08g0453200
	Os05g0426300	Os01g0752200
	Os05g0554000	Os12g0570300
	Os04g0563900	Os03g0656500
	Os02g0152400	Os03g0103100
	Os03g0231650	Os03g0103200
	Os03g0231700	Os07g0539400
	Os06g0702400	Os08g0138900
	Os05g0524400	Os12g0190000
	Os03g0588100	Os01g0647200
	Os10g0576600	Os03g0819600
	Os11g0448000	Os10g0525400
	Os03g0168000	Os12g0473900
	Os05g0177000	Os02g0299200
	Os09g0346700	Os01g0892800
	Os10g0551900	Os02g0581200
	Os09g0241700	Os05g0531100
	Os05g0276500	Os03g0656201
	Os01g0347600	Os11g0172100
	Os01g0865700	Os02g0733300
	Os02g0119600	Os07g0539300
	Os05g0131100	Os01g0726700
	Os02g0763501	Os01g0151500
	Os08g0359900	Os05g0573800
	Os09g0421166	Os04g0606200
	Os09g0421200	Os02g0654300
	Os02g0799700	Os06g0729300
	Os04g0521700	Os04g0376400
	Os08g0148600	Os01g0842500
	Os07g0475900	Os11g0707000
	Os01g0506100	Os07g0661000
	Os10g0562600	Os07g0676600
	Os01g0127000	Os05g0431700
	Os01g0347500	Os07g0108300
	Os02g0456500	Os10g0419100
	Os06g0612800	Os03g0126700
	Os01g0312500	Os01g0952000
	Os08g0300100	Os02g0642300
	Os01g0851700	Os06g0163300
	Os07g0570100	Os05g0100100
	Os09g0432300	Os06g0677400
	Os02g0814600	Os11g0609600
	Os03g0210500	Os06g0651200
	Os04g0683800	Os08g0191700
	Os01g0851600	Os10g0465700
	Os05g0403300	Os04g0319700
	Os07g0123900	Os07g0103100
	Os04g0109100	Os06g0225300
	Os08g0526200	Os03g0684700
	Os08g0526300	Os01g0603300
	Os02g0658800	Os04g0606000
	Os08g0158800	Os05g0307100
	Os07g0531500	Os03g0152400
	Os11g0514800	Os10g0457600
	Os08g0409500	Os07g0600000
	Os01g0296000	Os01g0156300
	Os03g0765500	Os10g0539700
	Os01g0875500	Os10g0529300
	Os10g0462200	Os05g0319100
	Os01g0801200	Os01g0266100
	Os10g0204400	Os08g0103400
	Os04g0465700	Os08g0559000
	Os11g0222200	Os02g0732800
	Os06g0643800	Os05g0245300
	Os03g0232200	Os02g0829000
	Os06g0618700	Os09g0426800
	Os03g0765400	Os02g0191600
	Os02g0758000	Os04g0454200
	Os05g0512400	Os03g0297900
	Os02g0579800	Os04g0687800
	Os05g0273500	Os08g0483200
	Os04g0610800	Os07g0624700
	Os08g0398400	Os05g0135500
	Os03g0241800	Os06g0126400
	Os11g0656000	Os09g0266600
	Os03g0765400	Os11g0614400
	Os03g0364700	Os01g0971400
	Os10g0162400	Os05g0353500
	Os01g0719900	Os03g0797300
	Os10g0158000	Os05g0427400
	Os10g0536700	Os06g0215900
	Os02g0306100	Os06g0178900
	Os02g0306250	Os05g0114000
	Os11g0240600	Os05g0127500
	Os10g0536600	Os09g0304400
	Os11g0677500	Os01g0940800
	Os01g0750600	Os07g0526600
	Os10g0411750	Os10g0405600
	Os08g0518000	Os02g0804600
	Os01g0342900	Os11g0599200
	Os08g0480200	Os05g0541200
	Os02g0169800	Os04g0630300
	Os03g0788700	Os04g0594100
	Os06g0695700	Os06g0151900
	Os03g0128800	Os05g0182000
	Os06g0224500	Os10g0492400
	Os06g0224650	Os06g0650900
	Os02g0782300	Os01g0940700
	Os02g0807000	Os03g0220100
	Os03g0162800	Os02g0580500
	Os03g0162800	Os08g0103900
	Os08g0226600	Os03g0771100
	Os03g0583900	Os01g0742500
	Os04g0370600	Os04g0630400
	Os08g0469600	Os07g0414000
	Os05g0227800	Os01g0778500
	Os01g0670600	Os01g0847700
	Os05g0165500	Os01g0613900
	Os02g0198700	Os10g0528900
	Os02g0504050	Os06g0484600
	Os04g0614650	Os12g0236100
	Os04g0614700	Os04g0679050
	Os03g0836000	Os06g0677000
	Os01g0855600	Os10g0109900
	Os01g0840900	Os03g0583000
	Os01g0688200	Os06g0136600
	Os03g0643522	Os01g0555100
	Os11g0602400	Os07g0413800
	Os07g0538700	Os03g0127900
	Os09g0370500	Os07g0526400
	Os07g0231400	Os07g0600700
	Os06g0612550	Os01g0919600
	Os03g0200800	Os02g0752200
	Os03g0760700	Os06g0686400
	Os07g0452500	Os11g0156000
	Os10g0438700	Os05g0159300
	Os02g0144200	Os01g0588900
	Os01g0806300	Os07g0634400
	Os03g0237250	Os02g0829500
	Os06g0707300	Os01g0221400
	Os06g0695300	Os03g0805700
	Os07g0659400	Os06g0651100
	Os04g0678400	Os02g0256100
	Os01g0219300	Os09g0123500
	Os03g0114100	Os07g0549100
	Os02g0159700	Os04g0605500
	Os01g0974900	Os06g0624700
	Os08g0480400	Os01g0957000
	Os01g0841000	Os04g0430700
	Os01g0248900	Os12g0411700
	Os02g0807700	Os03g0270800
	Os11g0256000	Os02g0100600
	Os11g0256050	Os10g0498000
	Os01g0736100	Os01g0306900
	Os09g0539200	Os03g0147400
	Os01g0817700	Os01g0913600
	Os05g0586400	Os06g0549300
	Os02g0832150	Os01g0550300
	Os03g0705800	Os02g0129300
	Os03g0643200	Os02g0114400
	Os03g0643250	Os01g0801500
	Os12g0140200	Os12g0108600
	Os01g0891400	Os08g0276100
	Os03g0444900	Os04g0431700
	Os02g0616800	Os02g0575700
	Os06g0711800	Os05g0396900
	Os06g0140400	Os06g0141100
	Os07g0670800	Os11g0265200
	Os03g0133300	Os11g0289700
	Os02g0734400	Os04g0670500
	Os09g0365100	Os09g0572700
	Os04g0629300	Os05g0408200
	Os02g0473200	Os11g0180900
	Os11g0154900	Os11g0614500
	Os11g0246100	Os03g0637800
	Os01g0665900	Os03g0231800
	Os04g0581400	Os03g0406900
	Os10g0420200	Os03g0407050
	Os07g0530100	Os03g0765200
	Os05g0344200	Os07g0667300
	Os06g0712200	Os02g0778801
	Os03g0831400	Os02g0716800
	Os11g0552000	Os06g0702700
	Os03g0854800	Os03g0332100
	Os04g0504800	Os11g0661600
	Os01g0521600	Os07g0693800
	Os04g0586200	Os12g0555300
	Os07g0529700	Os04g0532400
	Os04g0356600	Os02g0769100
	Os02g0605900	Os06g0247900
	Os03g0205700	Os07g0683600
	Os01g0311800	Os06g0681600
	Os05g0344400	Os05g0122600
	Os06g0712300	Os04g0679800
	Os04g0480200	Os03g0363950
	Os06g0548200	Os03g0637600
	Os09g0425500	Os01g0214600
	Os03g0309300	Os08g0447000
	Os10g0504100	Os01g0155500
	Os05g0148000	Os01g0179800
	Os09g0315050	Os03g0108300
	Os09g0315100	Os07g0559700
	Os02g0655100	Os03g0782500
	Os04g0484900	Os04g0670150
	Os11g0170400	Os04g0670200
	Os04g0586000	Os06g0604400
	Os05g0542500	Os01g0631900
	Os09g0400500	Os01g0656300
	Os07g0671200	Os05g0579600
	Os11g0154300	Os12g0108000
	Os01g0270300	Os01g0871100
	Os11g0587300	Os02g0753000
	Os04g0586100	Os09g0431750
	Os08g0531300	Os01g0757400
	Os10g0407000	Os10g0483500
	Os07g0139900	Os07g0152500
	Os07g0140232	Os04g0182200
	Os11g0571900	Os12g0158600
	Os06g0224200	Os03g0782400
	Os06g0543200	Os07g0694400
	Os01g0805500	Os05g0189900
	Os02g0513800	Os01g0935200
	Os02g0756200	Os07g0596600
	Os01g0766300	Os07g0643700
	Os07g0671100	Os12g0555200
	Os03g0263000	Os02g0575200
	Os03g0676300	Os01g0194000
	Os04g0677500	Os02g0128800
	Os07g0680800	Os03g0722500
	Os07g0681000	Os03g0685500
	Os05g0555600	Os06g0681200
	Os03g0188200	Os05g0568800
	Os08g0178500	Os10g0137300
	Os03g0816700	Os06g0141166
	Os05g0298900	Os11g0552500
	Os01g0670100	Os04g0636400
	Os09g0549700	Os02g0533300
	Os11g0544100	Os01g0132000
	Os09g0265800	Os01g0821600
	Os02g0581900	Os04g0117900
	Os07g0586900	Os04g0512300
	Os09g0437400	Os02g0114200
	Os08g0496000	Os12g0259800
	Os01g0301000	Os01g0971000
	Os03g0766600	Os05g0189300
	Os08g0560600	Os01g0265100
	Os08g0459100	Os03g0559700
	Os02g0767400	Os04g0554200
	Os03g0802600	Os08g0297800
	Os01g0874700	Os10g0472400
	Os07g0692200	Os06g0205100
	Os01g0885500	Os02g0774200
	Os03g0351800	Os10g0488300
	Os03g0608000	Os11g0113100
	Os07g0573000	Os02g0129000
	Os09g0408900	Os06g0702500
	Os11g0148500	Os06g0306300
	Os01g0755700	Os07g0683900
	Os03g0268400	Os04g0675400
	Os11g0112000	Os01g0636500
	Os07g0458500	Os03g0777000
	Os05g0535600	Os03g0760300
	Os01g0912600	Os12g0406000
	Os08g0546400	Os12g0221400
	Os04g0660000	Os09g0110300
	Os02g0468500	Os06g0299300
	Os01g0154600	Os10g0498200
	Os03g0399800	Os01g0709000
	Os06g0181800	Os07g0132300
	Os10g0468500	Os12g0580400
	Os05g0565100	Os01g0860400
	Os12g0242100	Os01g0918200
	Os01g0902100	Os03g0232400
	Os03g0183800	Os03g0183200
	Os11g0245500	Os09g0555100
	Os11g0275800	Os03g0788200
	Os07g0174700	Os01g0225500
	Os07g0587300	Os02g0490500
	Os01g0800500	Os06g0299200
	Os04g0563350	Os10g0512400
	Os06g0342750	Os08g0387200
	Os10g0552600	Os08g0387300
	Os09g0451800	Os03g0118800
	Os03g0304500	Os01g0327400
	Os04g0668900	Os01g0151400
	Os04g0659800	Os02g0647900
	Os06g0102700	Os08g0531000
	Os05g0499300	Os03g0168200
	Os02g0513000	Os08g0265500
	Os02g0182850	Os05g0146900
	Os11g0245200	Os06g0262800
	Os07g0245200	Os08g0525700
	Os05g0596500	Os09g0507100
	Os06g0548000	Os03g0304100
	Os11g0127600	Os01g0719300
	Os01g0756200	Os06g0478600
	Os03g0826900	Os04g0408600
	Os09g0544300	Os06g0670000
	Os04g0450300	Os10g0438600
	Os03g0826800	Os08g0531100
	Os03g0850400	Os03g0216000
	Os01g0121000	Os01g0593200
	Os01g0765400	Os07g0274700
	Os01g0729600	Os02g0232900
	Os10g0407200	Os03g0835150
	Os08g0121800	Os09g0448200
	Os07g0184800	Os03g0679700
	Os02g0803250	Os09g0555150
	Os10g0522400	Os07g0147500
	Os03g0432100	Os05g0190300
	Os02g0325600	Os01g0327100
	Os01g0756400	Os04g0381100
	Os11g0485900	Os01g0922600
	Os11g0486000	Os02g0705000
	Os11g0649600	Os04g0340300
	Os08g0518900	Os09g0507400
	Os04g0176200	Os06g0591400
	Os10g0489500	Os01g0771900
	Os03g0305400	Os04g0465800
	Os08g0372900	Os06g0131700
	Os01g0264500	Os10g0503500
	Os02g0256200	Os12g0189300
	Os03g0718500	Os04g0665666
	Os06g0659200	Os06g0643700
	Os02g0743100	Os09g0530300
	Os03g0789466	Os05g0457200
	Os02g0105500	Os12g0476200
	Os01g0760000	Os08g0550200
	Os05g0481500	Os11g0641800
	Os02g0813000	Os04g0683600
	Os02g0813166	Os03g0167400
	Os03g0305200	Os06g0538400
	Os07g0112600	Os10g0563000
	Os07g0206700	Os06g0498800
	Os07g0693600	Os11g0186200
	Os06g0659200	Os12g0198000
	Os01g0612500	Os10g0503300
	Os01g0326100	Os01g0655500
	Os01g0326300	Os08g0393600
	Os03g0789200	Os07g0108800
	Os10g0563900	Os05g0391500
	Os03g0743200	Os08g0517700
	Os08g0150600	Os02g0527200
	Os10g0159167	Os03g0316200
	Os07g0194100	Os02g0809800
	Os02g0105800	Os06g0131300
	Os09g0492700	Os12g0208900
	Os06g0654300	Os06g0156600
	Os03g0718200	Os04g0626000
	Os12g0160100	Os03g0215700
	Os04g0635000	Os07g0264100
	Os03g0253200	Os03g0183000
	Os02g0661100	Os05g0420200
	Os04g0635100	Os05g0440000
	Os08g0518800	Os05g0206100
	Os01g0624700	Os11g0236100
	Os03g0448500	Os11g0236200
	Os02g0706400	Os07g0678300
	Os05g0168800	Os06g0210000
	Os07g0273301	Os04g0465900
	Os02g0522300	Os03g0241400
	Os01g0248600	Os03g0241600
	Os07g0558900	Os01g0108600
	Os01g0224000	Os04g0650000
	Os10g0163250	Os03g0615300
	Os02g0661100	Os06g0727800
	Os05g0383200	Os04g0401100
	Os06g0283400	Os03g0806800
	Os02g0234300	Os09g0248900
	Os03g0761200	Os01g0949700
	Os10g0499200	Os05g0542001
	Os02g0822900	Os09g0442600
	Os07g0194500	Os03g0393900
	Os01g0760600	Os11g0117500
	Os09g0345700	Os05g0311500
	Os04g0634800	Os11g0507200
	Os04g0673300	Os01g0150900
	Os04g0600900	Os04g0464100
	Os01g0141000	Os01g0121200
	Os10g0513200	Os03g0221200
	Os02g0522100	Os08g0280200
	Os08g0536300	Os04g0401000
	Os02g0798700	Os05g0202800
	Os04g0551600	Os10g0411500
	Os06g0208700	Os04g0480700
	Os05g0495600	Os07g0484800
	Os02g0187300	Os03g0692000
	Os02g0169300	Os05g0399300
	Os02g0649800	Os04g0470700
	Os04g0634900	Os11g0458100
	Os11g0655300	Os04g0600200
	Os07g0628500	Os01g0150950
	Os07g0604700	Os03g0563400
	Os01g0901700	Os07g0642200
	Os03g0648800	Os05g0217800
	Os02g0798800	Os06g0275800
	Os07g0180800	Os12g0571700
	Os03g0305100	Os01g0269800
	Os12g0149700	Os07g0497500
	Os01g0824700	Os06g0659750
	Os07g0604600	Os06g0659800
	Os10g0559400	Os01g0825500
	Os08g0411500	Os11g0170200
	Os04g0176200	Os12g0471100
	Os08g0551300	Os03g0278000
	Os01g0264000	Os06g0112700
	Os04g0476400	Os04g0614600
	Os01g0770700	Os06g0125800
	Os01g0735500	Os05g0217700
	Os11g0210500	Os01g0660900
	Os12g0159500	Os06g0591200
	Os06g0668200	Os09g0442700
	Os09g0354900	Os12g0581900
	Os07g0626500	Os03g0370400
	Os01g0948500	Os10g0467800
	Os04g0399300	Os01g0965500
	Os01g0948600	Os02g0170000
	Os03g0702000	Os11g0170000
	Os03g0702133	Os01g0939600
	Os03g0412200	Os04g0639300
	Os02g0567900	Os06g0707200
	Os01g0804400	Os08g0241800
	Os08g0200500	Os05g0106200
	Os10g0167300	Os04g0557800
	Os08g0155900	Os09g0539100
	Os01g0816000	Os10g0438800
	Os05g0528200	Os05g0586300
	Os06g0559400	Os10g0186200
	Os01g0354700	Os03g0128100
	Os06g0134400	Os03g0128200
	Os03g0263900	Os06g0607200
	Os12g0111900	Os04g0639000
	Os04g0194500	Os01g0597600
	Os09g0261400	Os01g0865400
	Os01g0973500	Os12g0155100
	Os07g0511100	Os12g0429200
	Os12g0145700	Os04g0629700
	Os01g0729500	Os01g0917900
	Os08g0400200	Os08g0280600
	Os07g0592600	Os10g0574400
	Os04g0489600	Os02g0667500
	Os04g0412000	Os05g0120200
	Os05g0561500	Os11g0705200
	Os05g0528600	Os11g0207600
	Os02g0811400	Os01g0249200
	Os01g0739700	Os02g0782700
	Os02g0211100	Os01g0670800
	Os09g0403300	Os05g0246600
	Os01g0879400	Os10g0560000
	Os01g0601675	Os12g0571600
	Os08g0492000	Os07g0240600
	Os11g0244300	Os02g0554800
	Os11g0210300	Os01g0174300
	Os03g0115000	Os05g0405000
	Os07g0243200	Os09g0414500
	Os05g0560900	Os05g0574600
	Os07g0636400	Os11g0457300
	Os08g0476300	Os01g0851100
	Os02g0435600	Os10g0411100
	Os02g0272400	Os04g0490500
	Os07g0551600	Os01g0777200
	Os08g0365500	Os03g0360300
	Os10g0139500	Os03g0696300
	Os09g0392700	Os01g0102900
	Os02g0639600	Os11g0457000
	Os03g0564200	Os01g0613500
	Os07g0657600	Os07g0665200
	Os02g0821400	Os05g0399200
	Os10g0131100	Os10g0420400
	Os03g0115200	Os05g0222200
	Os08g0165901	Os09g0468000
	Os11g0525200	Os01g0719000
	Os02g0189400	Os02g0723400
	Os08g0476000	Os05g0183100
	Os12g0111600	Os09g0484800
	Os03g0238600	Os01g0636400
	Os07g0674300	Os02g0627100
	Os03g0803500	Os02g0637700
	Os08g0542300	Os03g0850200
	Os03g0789466	Os01g0908200
	Os03g0789500	Os12g0586100
	Os09g0290900	Os01g0944700
	Os07g0541800	Os08g0104800
	Os08g0136300	Os01g0641000
	Os02g0199500	Os05g0247100
	Os02g0199666	Os05g0458500
	Os08g0339200	Os09g0500900
	Os08g0102400	Os01g0675100
	Os09g0483100	Os04g0572800
	Os02g0210700	Os03g0807500
	Os03g0789600	Os05g0527800
	Os06g0134500	Os12g0441300
	Os05g0571600	Os05g0458600
	Os07g0436700	Os08g0417000
	Os06g0663200	Os08g0495500
	Os03g0125100	Os01g0631400
	Os03g0111200	Os03g0817200
	Os05g0548300	Os09g0125900
	Os02g0530300	Os03g0322200
	Os10g0363500	Os11g0294400
	Os07g0674800	Os01g0703300
	Os09g0483400	Os03g0626700
	Os03g0724500	Os05g0373000
	Os11g0649500	Os07g0102100
	Os02g0594800	Os09g0258000
	Os05g0355400	Os10g0393600
	Os01g0269500	Os10g0393700
	Os03g0101500	Os06g0214800
	Os03g0140500	Os06g0525200
	Os04g0571200	Os06g0214850
	Os01g0911700	Os03g0389700
	Os10g0100700	Os05g0338900
	Os02g0237000	Os05g0338933
	Os06g0246000	Os08g0474500
	Os12g0101800	Os06g0338200
	Os08g0246100	Os04g0604900
	Os10g0213100	Os08g0448000
	Os02g0459600	Os04g0686650
	Os11g0623700	Os01g0830100
	Os07g0436600	Os05g0495900
	Os07g0436700	Os05g0128200
	Os02g0248100	Os06g0675700
	Os03g0125300	Os01g0692700
	Os11g0102700	Os01g0545100
	Os04g0608100	Os01g0581400
	Os07g0611600	Os03g0124000
	Os02g0627900	Os03g0148000
	Os01g0557400	Os03g0571900
	Os09g0562600	Os02g0291000
	Os01g0159000	Os04g0581100
	Os09g0483500	Os06g0257600
	Os09g0548300	Os03g0736300
	Os04g0483400	Os07g0529600
	Os01g0580500	Os08g0270500
	Os01g0566100	Os09g0400000
	Os06g0575000	Os01g0835500
	Os04g0404800	Os12g0115700
	Os04g0561600	Os02g0517750
	Os07g0546200	Os07g0637700
	Os04g0367400	Os11g0180000
	Os05g0439100	Os01g0170000
	Os02g0225900	Os08g0442000
	Os03g0855500	Os05g0137200
	Os09g0516800	Os03g0626500
	Os07g0437000	Os09g0540400
	Os01g0937500	Os05g0319700
	Os06g0164900	Os11g0216900
	Os10g0425400	Os05g0536900
	Os02g0734800	Os10g0378100
	Os07g0538000	Os07g0201500
	Os02g0686800	Os02g0241200
	Os03g0366900	Os06g0560300
	Os01g0591300	Os05g0427900
	Os11g0102200	Os01g0805400
	Os05g0170200	Os05g0485300
	Os05g0139300	Os04g0609300
	Os05g0111800	Os01g0846300
	Os06g0164900	Os11g0170300
	Os11g0557800	Os03g0287800
	Os01g0303800	Os10g0517500
	Os03g0799200	Os05g0362300
	Os06g0546500	Os12g0226900
	Os07g0537900	Os03g0221700
	Os09g0424501	Os03g0593600
	Os09g0424600	Os01g0581800
	Os03g0289100	Os01g0255000
	Os08g0428300	Os03g0138200
	Os04g0682100	Os01g0290000
	Os10g0101100	Os01g0908600
	Os01g0119000	Os03g0626600
	Os07g0546750	Os01g0343300
	Os04g0322100	Os12g0115000
	Os05g0393700	Os10g0196000
	Os11g0147200	Os11g0462100
	Os12g0106000	Os04g0474500
	Os07g0101500	Os06g0352200
	Os02g0749200	Os07g0655000
	Os02g0714000	Os07g0655101
	Os08g0122800	Os07g0655201
	Os08g0122700	Os06g0664300
	Os06g0523300	Os06g0649800
	Os02g0572600	Os02g0274900
	Os02g0755400	Os03g0114800
	Os06g0679100	Os01g0651800
	Os10g0554800	Os01g0512700
	Os01g0616900	Os04g0577200
	Os01g0678800	Os07g0111700
	Os01g0118600	Os10g0392800
	Os01g0813800	Os10g0392900
	Os09g0423500	Os10g0406900
	Os12g0131200	Os04g0545600
	Os12g0131300	Os12g0528100
	Os04g0128300	Os02g0110600
	Os02g0703600	Os01g0343200
	Os02g0454300	Os01g0817100
	Os07g0654100	Os03g0356582
	Os05g0138200	Os09g0437500
	Os01g0958200	Os01g0183600
	Os11g0153100	Os11g0128500
	Os06g0195900	Os05g0362500
	Os05g0491000	Os05g0102000
	Os01g0177400	Os09g0518000
	Os12g0131400	Os09g0523200
	Os06g0308200	Os01g0955700
	Os01g0895200	Os04g0535600
	Os01g0884800	Os05g0582100
	Os08g0170800	Os02g0597800
	Os02g0827100	Os01g0305200
	Os01g0201800	Os12g0115300
	Os10g0579100	Os12g0433700
	Os07g0134600	Os06g0611900
	Os02g0131400	Os01g0817000
	Os10g0555100	Os05g0464300
	Os12g0170300	Os07g0687100
	Os06g0683700	Os02g0139500
	Os04g0463000	Os08g0298700
	Os05g0165900	Os11g0645400
	Os01g0679500	Os03g0159600
	Os01g0884700	Os10g0103700
	Os05g0591900	Os07g0558300
	Os03g0244200	Os06g0524400
	Os08g0156900	Os11g0499600
	Os08g0548400	Os01g0508500
	Os01g0958500	Os02g0130600
	Os03g0323600	Os10g0558900
	Os01g0511000	Os12g0420400
	Os06g0202700	Os03g0427100
	Os05g0469600	Os03g0399532
	Os06g0653200	Os03g0850900
	Os11g0249000	Os10g0190100
	Os01g0679550	Os10g0495200
	Os05g0198400	Os04g0435700
	Os01g0144700	Os01g0824900
	Os11g0430000	Os03g0206400
	Os05g0513900	Os02g0828100
	Os05g0443500	Os03g0159400
	Os03g0269300	Os03g0859900
	Os05g0469800	Os03g0168300
	Os02g0760500	Os07g0150700
	Os03g0418700	Os07g0608200
	Os10g0104500	Os10g0317900
	Os01g0823951	Os10g0530900
	Os01g0824000	Os12g0120400
	Os02g0140200	Os02g0153900
	Os10g0509800	Os03g0766500
	Os01g0732700	Os08g0389700
	Os08g0136700	Os11g0660000
	Os09g0310800	Os05g0382900
	Os04g0524900	Os02g0828500
	Os10g0501300	Os02g0828533
	Os02g0743800	Os02g0194100
	Os11g0173800	Os02g0101500
	Os09g0471200	Os03g0322900
	Os12g0205500	Os07g0112100
	Os02g0317500	Os12g0120500
	Os02g0479300	Os07g0681400
	Os05g0359500	Os03g0399800
	Os04g0499100	Os03g0850700
	Os02g0786300	Os08g0205000
	Os02g0786400	Os01g0315700
	Os11g0173700	Os01g0329900
	Os11g0173750	Os06g0663900
	Os08g0450100	Os12g0566000
	Os08g0161401	Os09g0557500
	Os02g0241300	Os03g0638900
	Os09g0322300	Os06g0564100
	Os06g0666800	Os03g0607700
	Os05g0588200	Os04g0537100
	Os01g0129500	Os02g0751300
	Os01g0595600	Os09g0409000
	Os01g0863300	Os03g0599600
	Os09g0322400	Os04g0436000
	Os01g0906000	Os03g0732100
	Os07g0641000	Os04g0430200
	Os04g0530200	Os01g0315600
	Os02g0601300	Os06g0702000
	Os11g0121400	Os06g0116900
	Os01g0915900	Os09g0344800
	Os02g0317300	Os07g0245100
	Os06g0174400	Os11g0592600
	Os07g0533300	Os04g0229100
	Os11g0446000	Os07g0290200
	Os01g0905800	Os03g0183300
	Os06g0273700	Os10g0530500
	Os01g0212700	Os01g0192300
	Os03g0372500	Os02g0761600
	Os09g0482840	Os03g0294100
	Os08g0136800	Os08g0459600
	Os08g0369600	Os12g0169000
	Os02g0771800	Os04g0389800
	Os02g0786500	Os12g0204500
		Os07g0618000
		Os05g0197200
		Os10g0508900
		Os02g0121300
		Os10g0530400
		Os04g0116600
		Os06g0107100
		Os11g0644700
		Os08g0459700
		Os09g0567500
		Os02g0218800
		Os05g0155200
		Os05g0168500
		Os07g0258400
		Os06g0351500
		Os09g0133600
		Os11g0498600
		Os03g0283100
		Os11g0111900
		Os07g0489300
		Os10g0337600
		Os06g0304600
		Os01g0928000
		Os12g0169400
		Os01g0631100
		Os03g0351500
		Os08g0546900
		Os01g0702700
		Os02g0751800
		Os09g0471800
		Os05g0495000
		Os04g0668800
		Os04g0405900
		Os09g0554000
		Os11g0283500
		Os09g0362800
		Os05g0363500
		Os05g0363566
		Os07g0578200
		Os11g0221000
		Os09g0420200
		Os04g0165700
		Os02g0762100
		Os04g0552000
		Os10g0489500
		Os05g0499400
		Os05g0509101
		Os07g0159600
		Os01g0949300
		Os09g0375000
		Os02g0187800
		Os03g0576400
		Os08g0535800
		Os05g0226900
		Os01g0880200
		Os06g0528700
		Os03g0692400
		Os01g0234100
		Os01g0209400
		Os01g0248701
		Os09g0437100
		Os02g0778400
		Os03g0360800
		Os12g0194900
		Os01g0607000
		Os02g0234700
		Os03g0761500
		Os09g0332700
		Os09g0420300
		Os02g0115700
		Os02g0503700
		Os02g0198200
		Os02g0534400
		Os08g0189300
		Os01g0717700
		Os09g0323500
		Os08g0518800
		Os08g0507702
		Os05g0432600
		Os02g0539100
		Os10g0463200
		Os03g0129100
		Os08g0373000
		Os01g0734800
		Os02g0228300
		Os03g0201901
		Os01g0645000
		Os07g0605200
		Os03g0794000
		Os09g0472200
		Os03g0178400
		Os02g0762600
		Os10g0416500
		Os07g0475000
		Os11g0210600
		Os01g0130200
		Os07g0604800
		Os09g0472100
		Os09g0491820
		Os06g0223700
		Os03g0608600
		Os03g0294800
		Os03g0671800
		Os02g0177700
		Os03g0399900
		Os09g0554300
		Os03g0793800
		Os08g0173600
		Os09g0442300
		Os02g0538700
		Os02g0773600
		Os03g0376000
		Os11g0216000
		Os03g0360700
		Os01g0787400
		Os02g0565300
		Os06g0234600
		Os09g0375600
		Os03g0860100
		Os03g0201500
		Os02g0208500
		Os04g0515900
		Os11g0216100
		Os05g0508800
		Os05g0521900
		Os04g0107700
		Os08g0421900
		Os03g0305000
		Os05g0481100
		Os01g0179000
		Os03g0808000
		Os03g0808150
		Os03g0239000
		Os08g0439000
		Os06g0706100
		Os11g0249400
		Os05g0448300
		Os03g0371800
		Os09g0491100
		Os01g0868900
		Os05g0561400
		Os04g0662700
		Os04g0244800
		Os12g0263200
		Os01g0566500
		Os09g0282100
		Os09g0282300
		Os01g0248500
		Os05g0465000
		Os02g0796600
		Os04g0494100
		Os10g0430200
		Os07g0204400
		Os01g0954100
		Os09g0567300
		Os12g0151750
		Os11g0116000
		Os05g0120800
		Os09g0362500
		Os04g0623500
		Os09g0332100
		Os10g0108700
		Os12g0459100
		Os03g0223100
		Os04g0580800
		Os06g0513781
		Os01g0243200
		Os07g0663700
		Os05g0475700
		Os06g0214300
		Os06g0595433
		Os06g0595700
		Os03g0817500
		Os08g0101700
		Os10g0177200
		Os12g0502800
		Os02g0652000
		Os03g0594400
		Os02g0651900
		Os03g0807700
		Os11g0116200
		Os04g0580866
		Os10g0416800
		Os12g0274200
		Os08g0101800
		Os03g0339900
		Os03g0707600
		Os06g0302000
		Os01g0134900
		Os01g0854800
		Os06g0165800
		Os11g0455500
		Os11g0107000
		Os03g0273200
		Os06g0705500
		Os12g0582700
		Os03g0773600
		Os08g0277300
		Os02g0771600
		Os02g0781000
		Os04g0111200
		Os04g0111225
		Os12g0479100
		Os03g0377100
		Os07g0178600
		Os04g0613000
		Os05g0304600
		Os07g0627000
		Os08g0238200
		Os06g0705600
		Os03g0189600
		Os04g0479200
		Os01g0248300
		Os01g0750300
		Os11g0592000
		Os03g0129300
		Os02g0504900
		Os08g0151300
		Os12g0111500
		Os04g0613200
		Os09g0478300
		Os05g0116100
		Os03g0564200
		Os02g0607700
		Os05g0552100
		Os01g0238500
		Os10g0403700
		Os04g0364800
		Os03g0339400
		Os04g0266900
		Os03g0644600
		Os07g0187900
		Os04g0652400
		Os09g0379900
		Os04g0453233
		Os04g0453400
		Os09g0491788
		Os03g0196400
		Os12g0263000
		Os02g0639500
		Os06g0294000
		Os03g0154100
		Os11g0537300
		Os07g0496200
		Os06g0647400
		Os02g0530500
		Os03g0667100
		Os01g0889900
		Os06g0186400
		Os10g0505900
		Os02g0469600
		Os06g0710300
		Os05g0355300
		Os01g0617950
		Os01g0618000
		Os02g0276900
		Os04g0115200
		Os06g0239500
		Os02g0150700
		Os04g0627900
		Os01g0136300
		Os07g0658400
		Os01g0858200
		Os01g0858350
		Os05g0103000
		Os01g0926800
		Os01g0649900
		Os02g0617600
		Os03g0243700
		Os09g0527600
		Os03g0259100
		Os04g0508300
		Os05g0384600
		Os02g0724500
		Os01g0159200
		Os08g0131300
		Os03g0300400
		Os04g0448550
		Os04g0448600
		Os10g0363300
		Os11g0142400
		Os06g0684000
		Os12g0267200
		Os06g0710700
		Os01g0650000
		Os01g0279400
		Os02g0816300
		Os08g0356700
		Os08g0556400
		Os10g0113000
		Os10g0113100
		Os03g0323500
		Os06g0218600
		Os03g0724100
		Os05g0470900
		Os08g0460000
		Os04g0178300
		Os05g0482501
		Os07g0645500
		Os12g0267100
		Os11g0558200
		Os01g0650100
		Os04g0518400
		Os05g0567100
		Os08g0390200
		Os03g0149700
		Os04g0493400
		Os01g0511600
		Os03g0639300
		Os09g0369400
		Os12g0484600
		Os09g0286600
		Os06g0679500
		Os05g0103400
		Os01g0544200
		Os01g0717400
		Os08g0331000
		Os01g0896200
		Os03g0101100
		Os03g0140200
		Os07g0524200
		Os04g0570600
		Os12g0552800
		Os01g0135900
		Os03g0412800
		Os07g0571700
		Os03g0423300
		Os04g0448300
		Os09g0307300
		Os05g0162000
		Os01g0557500
		Os05g0103300
		Os08g0179900
		Os03g0223200
		Os04g0321700
		Os01g0253900
		Os03g0197100
		Os05g0476000
		Os03g0124500
		Os03g0140100
		Os04g0570700
		Os02g0740400
		Os02g0174800
		Os01g0120400
		Os04g0641700
		Os01g0591000
		Os07g0188800
		Os10g0531400
		Os11g0116300
		Os03g0817800
		Os12g0561900
		Os01g0954000
		Os02g0276200
		Os03g0832200
		Os07g0695700
		Os03g0124900
		Os04g0354600
		Os11g0239500
		Os03g0149300
		Os09g0132900
		Os02g0714200
		Os01g0111900
		Os07g0524000
		Os07g0115500
		Os07g0562400
		Os08g0556900
		Os01g0135700
		Os04g0457200
		Os09g0548400
		Os08g0364900
		Os04g0570500
		Os12g0116700
		Os09g0451400
		Os10g0504900
		Os01g0601200
		Os01g0182600
		Os06g0102100
		Os06g0698300
		Os02g0589400
		Os09g0532000
		Os07g0162500
		Os04g0585700
		Os07g0461900
		Os12g0182100
		Os05g0566400
		Os06g0354700
		Os03g0658800
		Os11g0275000
		Os07g0162400
		Os02g0583000
		Os04g0107600
		Os12g0155200
		Os02g0556000
		Os01g0507700
		Os01g0798800
		Os08g0205900
		Os09g0440200
		Os02g0140400
		Os04g0423100
		Os04g0423200
		Os08g0407200
		Os06g0636600
		Os04g0180400
		Os09g0132200
		Os07g0469100
		Os04g0562100
		Os04g0576800
		Os12g0507400
		Os02g0111600
		Os01g0798900
		Os11g0179000
		Os05g0514500
		Os06g0316800
		Os06g0321700
		Os06g0636700
		Os12g0577200
		Os07g0546400
		Os12g0515800
		Os08g0547800
		Os08g0533600
		Os01g0227100
		Os12g0106300
		Os05g0514350
		Os05g0514400
		Os01g0191300
		Os03g0269700
		Os11g0178800
		Os11g0153000
		Os03g0400800
		Os03g0400901
		Os10g0486100
		Os08g0433100
		Os01g0663300
		Os06g0317600
		Os04g0445000
		Os06g0105700
		Os02g0258800
		Os05g0576600
		Os09g0327000
		Os07g0593332
		Os07g0593400
		Os03g0709300
		Os06g0726400
		Os05g0438600
		Os02g0776400
		Os06g0693200
		Os08g0433600
		Os06g0667100
		Os04g0439600
		Os04g0667700
		Os10g0569400
		Os08g0170700
		Os08g0557600
		Os07g0572400
		Os02g0766700
		Os11g0450400
		Os05g0443400
		Os08g0498100
		Os10g0209700
		Os08g0206400
		Os08g0401500
		Os12g0181600
		Os02g0719600
		Os01g0926700
		Os07g0598800
		Os05g0592100
		Os07g0557400
		Os07g0622200
		Os07g0572300
		Os06g0563000
		Os01g0207900
		Os10g0569500
		Os10g0569600
		Os11g0178200
		Os01g0770100
		Os01g0201700
		Os12g0566700
		Os02g0453600
		Os01g0319000
		Os06g0317400
		Os08g0433400
		Os05g0556400
		Os10g0352000
		Os10g0370000
		Os08g0524400
		Os04g0300600
		Os07g0631700
		Os04g0534600
		Os11g0152025
		Os02g0102300
		Os05g0454200
		Os06g0317200
		Os04g0191500
		Os01g0611300
		Os02g0515100
		Os02g0588700
		Os01g0208400
		Os09g0419200
		Os03g0306900
		Os03g0329700
		Os06g0212600
		Os07g0144500
		Os10g0549500
		Os04g0439100
		Os12g0485500
		Os03g0362200
		Os01g0247500
		Os12g0281300
		Os02g0761000
		Os04g0106500
		Os03g0346800
		Os01g0764400
		Os09g0445500
		Os02g0644500
		Os06g0683300
		Os12g0566600
		Os02g0702400
		Os02g0179200
		Os03g0212800
		Os04g0444800
		Os04g0638700
		Os01g0872600
		Os02g0117200
		Os06g0726200
		Os04g0304200
		Os08g0199400
		Os11g0591200
		Os04g0514800
		Os12g0485150
		Os06g0143100
		Os06g0683400
		Os06g0169700
		Os06g0169900
		Os09g0566600
		Os02g0681000
		Os01g0106400
		Os01g0888800
		Os02g0718600
		Os03g0790500
		Os04g0439300
		Os11g0629400
		Os03g0752500
		Os02g0802200
		Os04g0127300
		Os06g0626600
		Os07g0691700
		Os04g0613900
		Os08g0547500
		Os11g0297800
		Os08g0262500
		Os11g0286800
		Os08g0112900
		Os08g0369800
		Os08g0384500
		Os12g0511200
		Os01g0733500
		Os06g0646600
		Os02g0229800
		Os12g0160500
		Os02g0644000
		Os05g0587700
		Os07g0664400
		Os02g0219900
		Os03g0185400
		Os09g0461500
		Os10g0560400
		Os06g0288300
		Os06g0496800
		Os09g0455300
		Os05g0514600
		Os02g0445600
		Os01g0283300
		Os01g0623200
		Os08g0537600
		Os11g0644100
		Os04g0613700
		Os05g0406000
		Os05g0406150

## Sheet: Table S5
	Table S5. QTL ranges for hypoxia-related phenotypes
	QTL-name	Chr	Start(bp)	End(bp)	LOD	PVE(%)	Add
	qCLK 1-1	1	37359921	37696779	24.34	40.98	-0.14
	qCLK 2-1	2	7274148	7439718	4.32	5.35	-0.05
	qCLK 5-1	5	24277541	24830995	3.29	4.08	-0.04
	qCLK 11-1	11	8075802	8161716	2.51	3.01	0.04
	qCLK 12-1	12	1708492	1879610	3.47	4.22	0.04
	qCLA 7-1	7	19761141	19781195	4.43	10.2	0.2
	qCLA 8-1	8	21774149	21834285	3.73	8.48	0.18
	qCLA 9-1	9	4445206	5023859	2.9	6.51	0.16
	qCLA 12-2	12	25779955	25795948	3.09	6.95	0.17
	qARI 7-2	7	19761141	19781195	3.15	7.62	0.16
	qARI 8-2	8	21774149	21834285	3.24	7.85	0.17
	qARI 9-2	9	1864185	410662	2.9	6.96	0.16
	qCLR 1-2	1	38330886	38384401	9.66	23.09	0.42
	qCLR 8-3	8	1665621	1794935	3.7	8.19	0.26

## Sheet: Table S6
	Table S6. Selection analysis of key genes
	gene ID			all	ind	jap	ori1	ori2	ori3
	Os05g0498700	up20k	pi	0.00663	0.00442	0.00049	0.00606	0.0079	0.00689
			tajimaD	2.51946	0.7194	-0.83399	0.20338	0.37211	-0.27282
		down20k	pi	0.0034	0.00213	0.00197	0.00297	0.00396	0.0034
			tajimaD	-0.18474	1.72854	1.08947	0.15559	0.95537	-0.18474
		gene	pi	0.00594	0.0046	0.00463	0.00399	0.00675	0.00362
			tajimaD	3.08389	1.7547	2.67182	0.06232	0.58055	-0.68191
	Os01g0866100	up20k	pi	0.00108	0.00066	0.00089	0.00092	0.00149	0.0011
			tajimaD	2.32667	1.66434	1.45719	-0.35186	0.77987	-0.30418
		down20k	pi	0.00255	0.00184	0.00281	0.0026	0.0027	0.00272
			tajimaD	3.73773	2.39551	3.17175	-0.22933	0.67554	-0.48171
		gene	pi	0.00109	0.00061	0.0007	0.00143	0.00113	0.00193
			tajimaD	2.26007	1.9552	1.63684	-0.79921	0.66296	-1.18291

## Sheet: Table S7
	Table S7. qRT-PCR primer sequences
	gene id	primers
	ACT11, F	CAGCCACACTGTCCCCATCTA
	ACT11, R	AGCAAGGTCGAGACGAAGGA
	Os04g0619500, F	TGCTCTCGAGGCATAGGAAA
	Os04g0619500, R	TTGGCCTTCTGCTCAGCTTT
	Os12g0508300, F	CACTCCAACGTGTGGAACTC
	Os12g0508300, R	TCCTGATCAGTCCATGAGGGT
	Os03g0184100, F	GCTCACGGATCGGGAGAAAA
	Os03g0184100, R	TCCCTTCCATGTGACAACGG
	Os03g0192400, F	GAAGGTCGGCCAAAGTGTCT
	Os03g0192400, R	CAATCTTCACGACGCAGCTC
	Os05g0481600, F	TCGGGAACGACAATTGGGAC
	Os05g0481600, R	CTAGTTGTTCTCGGAGGAGGC
	Os11g0140600, F	GACAAGACTGGGGGCAAGAA
	Os11g0140600, R	AGGCAGTGTCTTTCTCCTTGA
	Os01g0589500, F	TGAGGAAGAGTCGAGGCTCA
	Os01g0589500, R	AACCAGCTGAGGGTTGGATG
	Os03g0178000, F	GCTGGTGACCAAGATCGACA
	Os03g0178000, R	TGGGCTTGGTGGGAATCATC
	Os01g0141000, F	ACGAGAGGCCAACCACAAG
	Os01g0141000, R	TACGCTGATGAACCACGCAT
	Os05g0105100, F	AGAATCATGCTCGTCGGCAA
	Os05g0105100, R	TGTGGCCTCAAGAGCTGAAG
	Os02g0730000, F	AGGCAAATCACCTTTCATCGT
	Os02g0730000, R	CGCCTGTCCTGAATGGGTC
	Os02g0765600, F	TCCCTTTCGGTCCTCATCG
	Os02g0765600, R	ACCCGCCATTCTCCTTCC
	Os06g0125200, F	CATCACCTTCAACCGCCACA
	Os06g0125200, R	CGCGGAGTCCATGTCCATCT
	Os08g0473600, F	GGCGGGTGGTACAACTTTCT
	Os08g0473600, R	AGCGGTGGTTGATGACGAT
	Os08g0473900, F	CCAAGGGATACTCCACGGACAT
	Os08g0473900, R	CGTTCACCCAGTTCACCAGCT
	Os09g0545300, F	CAACTAAAGAAGGCAACC
	Os09g0545300, R	GATATGTCAATGGAACCC
	Os11g0113700, F	TATGTGAAAGGTGGTGAGC
	Os11g0113700, R	CAGGTGGTATGGAGTAAGC
	Os09g0369400, F	TTCTGCGTCTCCGTCCACTTC
	Os09g0369400, R	GCCTTGCCCTTGTCCCACT
	Os08g0459600, F	GAAGGTGGTGGATGCTGTT
	Os08g0459600, R	TTTAGGATACTTGCCATAGGAG
	Os03g0707600, F	ACCAGGTCATGTCCGAGGTGTA
	Os03g0707600, R	AGCGTGCTCGCCTGTTTGT
	Os02g0462800, F	CGACAAGCCGCCACCAAT
	Os02g0462800, R	CCGTACTTGCGCCACGAATAG
	Os01g0883800, F	GCCGACTACTTCTCCAGCACCC
	Os01g0883800, R	TGATCGTCAGCGACAGCTCCTT
	Os01g0177400, F	GCCGACGAGTTGCTGAGGTTG
	Os01g0177400, R	CGAAGGTGAAGAAGCCCGAGT
	Os03g0618300, F	CGTGCTCTACCAGGACGATGT
	Os03g0618300, R	CGGGTTGAAGAAGAAAGGGATG
	Os03g0810800, F	GTTGGGACCTCATTCATACA
	Os03g0810800, R	GGAGATACGCAGTTCACG
	Os09g0457100, F	CACCTTCATGCCATTTGGG
	Os09g0457100, R	TTGTCGTCATTATCACCGTTCT
	Os08g0472800, F	TCCAGCTCTACTCCCAGGACC
	Os08g0472800, R	CTGCGACACCAGCACGAA
